# Supplementary material for: Time-dependent effect of 1,6-hexanediol on biomolecular condensates and 3D chromatin organization
Source: Genome Biol. 2021 Aug 17;22:230. doi: 10.1186/s13059-021-02455-3 (PMC8369800; doi:10.1186/s13059-021-02455-3)
Supplement: Supplementary file 2 — Additional file 2: Table S1. Primers for ChIP-qPCR assays in Fig. S1E and 3C-qPCR assays in Fig. 4F and Fig. S7G-H. [file 13059_2021_2455_MOESM2_ESM.xlsx]

## Sheet: Sheet2
Primers used in this paper
ChIP-qPCR related to Fig.S1E
No.	Site (mm9)	Nearby genes	ChIP-qPCR primers		Template DNA
			Forward	Reverse
1	chr4:55,488,042-55,488,658	Klf4	AACAATTCTACTTCTGGTGAGATTGCC	GCCACATTTTCCTGATCCATTCATCAC	BRD4 / MED1 ChIP Sample
2	chr4:55,488,042-55,488,658	Klf4	TGAAGTTGTGTGGAGGTCATCCTTG	ACACTTTGTTGGTCAGCTGCTTTC	BRD4 / MED1 ChIP Sample
3	chr4:55,488,042-55,488,658	Klf4	CGTTAATTCGTGGGGAGAGCTTTTG	AGGGGTTTATCAGAATGACCAAGATACAAG	BRD4 / MED1 ChIP Sample
4	chr4:55527608-55527824	Klf4	GAGTCAAAATGAGAAATCCCGTACAAGAG	GCTGGAGGCGGGTGC	CTCF / SMC1A ChIP Sample
5	chr4:55527608-55527824	Klf4	CCGTACAAGAGTCAGTCTAGGGC	CCAGAGTCCGCGACGC	CTCF / SMC1A ChIP Sample
6	chr4:55527608-55527824	Klf4	CTTGGGTCTAGGCTCTCCCTC	CTGGCGGAAGAGCCGATC	CTCF / SMC1A ChIP Sample
7	chr6:122,652,500-122,653,000	Nanog	GACTCCAAGGCTAGCGATTCACAC	GTGGGGAAAGGAATGTTAAGTGGGTC	BRD4 / MED1 ChIP Sample
8	chr6:122,652,500-122,653,000	Nanog	TCCAACCAGGTCTAAGGCATCTAGAC	TGGTGAAAGATCCGAGCGAAGAG	BRD4 / MED1 ChIP Sample
9	chr6:122,652,500-122,653,000	Nanog	TCTCAAAGACACTAAAGAGGCAGGAC	ACCATAGCCTTAAGTTTACCCCAAGTTC	BRD4 / MED1 ChIP Sample
10	chr6:122670070-122670281	Nanog	CCTCCAATCCTGAAATCTGGATCCTAAAC	TATCAGCCATGAAGTTAAACTGGAAGAC	CTCF / SMC1A ChIP Sample
11	chr6:122670070-122670281	Nanog	CCAATCCTGAAATCTGGATCCTAAACCAG	CCTCCTCTTATCAGCCATGAAGTTAAAC	CTCF / SMC1A ChIP Sample
12	chr6:122670070-122670281	Nanog	GGCAGAGCCACAGAAGGAATC	GGAATTTGTGGGTATCTCTCCTCCTC	CTCF / SMC1A ChIP Sample
13	chr15:61,810,590-61,810,775	Myc	GGCCAGTGAACAAAAGTGCAAG	TCTCTTTCTTTTCTTAGTCCTCTGCTGC	BRD4 / MED1 ChIP Sample
14	chr15:61,810,590-61,810,775	Myc	GATTGACTTGGGTTTGCCATTTACAG	TCTCAGTTTGGCATTTTCTCTTTCTTTTCTTAG	BRD4 / MED1 ChIP Sample
15	chr15:61,810,590-61,810,775	Myc	CCATTTACAGAACAATAAACGAAGCCTTTG	TCCAGGCACATCTCAGTTTGGC	BRD4 / MED1 ChIP Sample
16	chr15:61814871-61815098	Myc	GAAGCTTGTCTTAGGCAAGGAAGC	CCCGGGTTGTGGCTCTC	CTCF / SMC1A ChIP Sample
17	chr15:61814871-61815098	Myc	GCATCTTCCCAGAACCTGGAAAC	TTCCCCGCCCCCTCAC	CTCF / SMC1A ChIP Sample
18	chr15:61814871-61815098	Myc	GACCTCCGCCCTCGTTG	CTAGTCTGCGTTTTGCTGCAG	CTCF / SMC1A ChIP Sample
19	chr1:108610520-108610899	Bcl2	GGGTGCCCAAGGAGCAG	GTGCAGCGGAAGAGGGGAC	BRD4 / MED1 ChIP Sample
20	chr1:108610520-108610899	Bcl2	CCCTTTCTCCTCCTCCGCTG	GCCGCCGCCAACAC	BRD4 / MED1 ChIP Sample
21	chr1:108610520-108610899	Bcl2	CGCAGCCCGTTCCACG	CTCCCCGGCCCGTC	BRD4 / MED1 ChIP Sample
22	chr1:108608883-108609202	Bcl2	GGTGTGCAGATGCCGGTTC	GTGGCCTTCTTTGAGTTCGGTG	CTCF / SMC1A ChIP Sample
23	chr1:108608883-108609202	Bcl2	CTCCCCCAGTTCACCCCATC	GTCGCTACCGTCGTGACTTC	CTCF / SMC1A ChIP Sample
24	chr1:108608883-108609202	Bcl2	TCCCTGAAGAGTTCCTCCACCAC	GCCACCTGTGGTCCATCTG	CTCF / SMC1A ChIP Sample
3C-qPCR primers related to Fig. 4F and Fig. S7G-H
No.	boundary site (Mb)	Nearby genes	3C primers		Template DNA
			Forward	Reverse
25	Chr3: 89.12-89.125; 90.25-90.255	/	ATCTCCTTCCGGGCCTGATG	CTTTGCTTTGCTTTGCTCTGCAC	3C library (1.5% 1,6-HD, 0/2min)
26	Chr3: 89.14-89.145; 91.975-91.98	/	CCCTTGGGAGGATGCCTGAAG	TGGGATAAAATCAACTTGATTGTGGTGGATATC	3C library (1.5% 1,6-HD, 0/2min)
27	Chr3: 89.15-89.155; 95.055-95.06	/	TCATTCCAAATGACTCAACCTAGCAGTG	TTGCTGTGCAGGGGAAGCATG	3C library (1.5% 1,6-HD, 0/2min)
28	Chr3: 89.12-89.125; 90.25-90.255	/	GGCCCGACCACGTGTG	CCCAATCCCCTCCCCTCCTAG	3C library (1.5% 1,6-HD, 0/2min)
29	Chr3: 89.14-89.145; 91.975-91.98	/	GGTTCATGCAGCACCACCTAAG	AAATGTTATTCCCTTTCTTATTTTCCCCTCAG	3C library (1.5% 1,6-HD, 0/2min)
30	Chr3: 89.15-89.155; 95.055-95.06	/	CCCAGCCCAAGACAGCAG	CACCAAAGACAGGAAAATCAGTGCAG	3C library (1.5% 1,6-HD, 0/2min)
31	Chr3: 135.21-135.215; 135.32-135.325	/	GTGCAACGCTCAAAGACCCTTC	GTGGCCTTCACCTGCAGAC	3C library (1.5% 1,6-HD, 0/2min)
32	Chr3: 135.255-135.260; 137.525-137.530	/	TTTGAACTTGCAGGCAGTTTGCTTTG	TTTGCCTTTTAGGTACTTGAGTTGGCAG	3C library (1.5% 1,6-HD, 0/2min)
33	Chr3: 135.21-135.215;138.135-138.14	/	GTATGGGTTGTGTGTAGATTTCTTAGATGATAAACTG	GGCCAGGGAGAGGACTGC	3C library (1.5% 1,6-HD, 0/2min)
34	Chr12: 57.9-57.905; 58.06-58.065	/	AGGAAATGAAGTGTCTGTCCATTCTCAG	CCTCAGTCACCCACTCTGGAG	3C library (1.5% 1,6-HD, 0/2min)
35	Chr12: 57.905-57.91; 58.535-58.54	/	AGATGGGTGTACTATTTCCTTTACCCAC	CTTCCCATAACTGTGTGAATAAATAGTATCAGC	3C library (1.5% 1,6-HD, 0/2min)
36	Chr12: 57.905-57.91; 58.65-58.655	/	TCAAGAAGGAGGGGGGACACTG	GGGCTCACTGGCCTTACTTACTG	3C library (1.5% 1,6-HD, 0/2min)
